# Supplementary material for: Seasonal Pattern and Age-Specific Detection of Eight Respiratory Viruses Causing Acute Respiratory Infection in 2024, Bangkok, Thailand
Source: Trop Med Infect Dis. 2025 Nov 29;10(12):339. doi: 10.3390/tropicalmed10120339 (PMC12737683; doi:10.3390/tropicalmed10120339)
Supplement: Supplementary file 1 [file tropicalmed-10-00339-s001.zip]

Archive with 1 entries (1 files):
- tropicalmed-3935129-supplementary.pdf
